# Supplementary material for: Evaluating the effects of community-based programs on viral rebound and viral suppression among HIV-positive orphaned and vulnerable children receiving antiretroviral treatment: Findings from the ACHIEVE project in Tanzania
Source: PLoS One. 2026 May 15;21(5):e0349141. doi: 10.1371/journal.pone.0349141 (PMC13178892; doi:10.1371/journal.pone.0349141)
Supplement: S1 File — S1 Table. Coverage of ACHIEVE project services among CLHIV as of July 15th, 2023. S2 Table. Factors associated with viral rebound at follow-up among 21,448 CLHIV who had undetectable viral load at baseline in Tanzania (ACHIEVE project interventions analysed as separate variables). S3 Table. Factors associated with undetectable viral load at follow-up among 4,809 CLHIV who had detectable viral load at baseline in Tanzania (ACHIEVE project interventions analysed as separate variables). S4 Table. Factors associated with viral rebound at follow-up among 21,448 CLHIV who had undetectable viral load at baseline in Tanzania (ACHIEVE project interventions reduced into a single binary variable). S5 Table. Factors associated with undetectable viral load at follow-up among 4,809 CLHIV who had detectable viral load at baseline in Tanzania (ACHIEVE project interventions reduced into a single binary variable). (ZIP) [file pone.0349141.s001.zip]

Archive with 6 entries (5 files):
- Supporting information/
- Supporting information/S1 Table 1.docx
- Supporting information/S1 Table 2.docx
- Supporting information/S1 Table 3.docx
- Supporting information/S1 Table 4.docx
- Supporting information/S1 Table 5.docx
